# Supplementary material for: Explainable Ensemble Machine Learning for Predicting Deposition Characteristics in Advanced Additive Manufacturing
Source: Micromachines (Basel). 2026 May 27;17(6):663. doi: 10.3390/mi17060663 (PMC13303639; doi:10.3390/mi17060663)
Supplement: Supplementary file 1 [file micromachines-17-00663-s001.zip]

Archive with 1 entries (1 files):
- micromachines-4272445-supplementary.pdf
